# Supplementary material for: Disruption of Crystal Packing in Thieno[2,3-b]pyridines Improves Anti-Proliferative Activity
Source: Molecules. 2022 Jan 27;27(3):836. doi: 10.3390/molecules27030836 (PMC8840025; doi:10.3390/molecules27030836)
Supplement: Supplementary file 1 [file molecules-27-00836-s001.zip]

Archive with 1 entries (1 files):
- molecules-1520765-supplementary.pdf
